# Supplementary material for: Subcutaneously Injectable Hyaluronic Acid Hydrogel for Sustained Release of Donepezil with Reduced Initial Burst Release: Effect of Hybridization of Microstructured Lipid Carriers and Albumin
Source: Pharmaceutics. 2021 Jun 11;13(6):864. doi: 10.3390/pharmaceutics13060864 (PMC8230846; doi:10.3390/pharmaceutics13060864)
Supplement: Supplementary file 1 [file pharmaceutics-13-00864-s001.zip]

Archive with 1 entries (1 files):
- pharmaceutics-1251959-supplementary.pdf
